# Supplementary material for: Sequencing, annotation and analysis of the genome of Oxycarenus hyalinipennis, the cotton seed bug
Source: Life Sci Alliance. 2026 May 19;9(8):e202503598. doi: 10.26508/lsa.202503598 (PMC13187118; doi:10.26508/lsa.202503598)
Supplement: Supplementary file 1 [file LSA-2025-03598_TableS1.xls]

## Sheet: Table S1
Species	Total size (bp)	Sequence count	N50 (bp)	GC (%)	Gene count	BUSCO (%)	Version
O. hyalinipennis	727196238	33	116050537	38.26	28646	98.4	GCA_051295265.1
N. tenuis	265555232	20	16422981	39.97	16341	94.5	GCA_036186465.1
P. apterus	1120152408	2061	102784639	35.37	N/A	97.6	GCA_039877355.1
A. depressus	697738979	74	48563729	36.26	N/A	98.5	GCA_963662175.1
G. acuteangolatus	1106209166	173	121348353	34.7	N/A	98.8	GCA_946811695.1
N. viridula	1185128795	84	181513190	31.97	15972	98.7	GCA_928085145.1
H. halys	1150087594	12165	802423	26.87	24450	99.2	GCA_000696795.3
C. lectularius	510848842	1574	1637644	34.79	11949	99.1	GCF_000648675.2
D. citri	485705082	161988	109898	36.54	26199	92.3	GCF_000475195.1
