# Supplementary material for: Sequencing, annotation and analysis of the genome of Oxycarenus hyalinipennis, the cotton seed bug
Source: Life Sci Alliance. 2026 May 19;9(8):e202503598. doi: 10.26508/lsa.202503598 (PMC13187118; doi:10.26508/lsa.202503598)
Supplement: Supplementary file 2 [file LSA-2025-03598_TableS2.xls]

## Sheet: Table S2
	no. of elements	length occupied (bp)	percentage ofsequence (%)
Bases masked:		490056405	67.39
SINEs:	1127	201959	0.03
ALUs	0	0	0
MIRs	0	0	0
LINEs:	81921	31440999	4.32
LINE1	0	0	0
LINE2	34251	12580907	1.73
L3/CR1	2935	1253278	0.17
LTR elements:	290394	102731604	14.13
ERVL	0	0	0
ERVL-MaLRs	0	0	0
ERV_classI	0	2091	0
ERV_classII	0	0	0
DNA elements:	125149	33779900	4.65
hAT-Charlie	2860	976989	0.13
TcMar-Tigger	284	64779	0.01
Unclassified:	1403560	319602893	43.95
Total interspersed		487757355	67.07
repeats:
Small RNA:	5584	959653	0.13
Satellites:	626	42606	0.01
Simple repeats:	2152	233622	0.03
Low complexity:	0	0	0
