# Supplementary material for: Sequencing, annotation and analysis of the genome of Oxycarenus hyalinipennis, the cotton seed bug
Source: Life Sci Alliance. 2026 May 19;9(8):e202503598. doi: 10.26508/lsa.202503598 (PMC13187118; doi:10.26508/lsa.202503598)
Supplement: Supplementary file 3 [file LSA-2025-03598_TableS3.xls]

## Sheet: Table S3
Infraorder	Scientific Name	Chromosome Number	Assembly Span	Feeding Strategy	Cluster Ratio	Largest Cluster	Average Cluster	Sig Exp	Sig Con	Exp	Con	# genes
Pentatomomorpha	Acanthosoma haemorrhoidale	12	865603386	Herbivore	1.55474	5	2.4464	147	56	2157	692	17760
Cimicomorpha	Adelphocoris suturalis	17	1281303703	Herbivore	0.229234	23	3.83058	135	62	643	1024	20009
Pentatomomorpha	Aelia acuminata	14	1169983176	Herbivore	1.48485	12	2.64	334	26	2306	480	20016
Cimicomorpha	Apolygus lucorum	35	1023618409	Herbivore	0.735683	22	2.85535	166	12	745	378	20111
Pentatomomorpha	Arma chinensis	12	970222492	Predator	0.0948714	51	6.01135	220	275	552	691	20853
Pentatomomorpha	Arma custos	12	969112555	Predator	1.0303	5	2.44444	37	436	114	767	13798
Cimicomorpha	Cimex hemipterus	30	490569871	Hematophagous	0.891473	25	3.48649	41	22	426	410	16500
Pentatomomorpha	Eocanthecona furcellata	7	1026100014	Predator	0.971311	24	3.14163	682	240	1730	544	22136
Gerromorpha	Gerris lacustris	21	937526974	Predator	0.544747	15	3.30901	95	23	854	540	27180
Pentatomomorpha	Gonocerus acuteangulatus	20	1106193860	Herbivore	0.55291	9	2.6809	129	21	678	428	22435
Cimicomorpha	Nesidiocoris tenuis	35	265555232	Omnivore	0.220588	9	2.47273	61	74	345	850	16341
Pentatomomorpha	Nezara viridula	14	1185128795	Herbivore	0.832609	29	3.23944	314	235	906	1066	20098
Cimicomorpha	Orius strigicollis	12	159270476	Predator	1.07843	7	2.83333	12	23	128	598	11551
Pentatomomorpha	Oxycarenus hyalinipennis	N/A	727196238	Herbivore	0.107914	44	6.95	38	20	486	1192	28646
Cimicomorpha	Pilophorus perplexus	35	481318845	Predator	0.469415	73	2.96063	239	1	949	152	20881
Nepomorpha	Ranatra chinensis	46	777970226	Predator	0.388889	10	4	20	122	387	1271	14328
Pentatomomorpha	Rhaphigaster nebulosa	14	1155797846	Omnivore*	0.519298	24	2.93814	411	280	1046	605	46701
Cimicomorpha	Rhynocoris fuscipes	28	621561295	Predator	0.945206	26	3.10638	82	17	1520	1629	16788
Pentatomomorpha	Riptortus pedestris	13	1079517510	Herbivore	1.02597	16	2.99029	72	46	294	658	19026
