# Supplementary material for: Sequencing, annotation and analysis of the genome of Oxycarenus hyalinipennis, the cotton seed bug
Source: Life Sci Alliance. 2026 May 19;9(8):e202503598. doi: 10.26508/lsa.202503598 (PMC13187118; doi:10.26508/lsa.202503598)
Supplement: Supplementary file 4 [file LSA-2025-03598_TableS4.xls]

## Sheet: Table S4
Taxa	Genome Version	Annotation source	Representative Publication
Nesidiocoris tenuis	GCA_036186465.1	https://www.ncbi.nlm.nih.gov/datasets/genome/GCA_036186465.1/	10.1111/imb.12688
Pyrrhocoris apterus	GCA_039877355.1	N/A	N/A
Aradus depressus	GCA_963662175.1	N/A	10.12688/wellcomeopenres.23288.1
Gonocerus acuteangulatus	GCA_946811695.1	https://portal.darwintreeoflife.org/data/Gonocerus%20acuteangulatus	10.12688/wellcomeopenres.20496.1
Nezara viridula	GCA_928085145.1	https://www.ncbi.nlm.nih.gov/datasets/genome/GCA_928085145.1/	N/A
Halyomorpha halys	GCA_000696795.3	https://www.ncbi.nlm.nih.gov/datasets/genome/GCF_000696795.3/	10.1186/s12864-020-6510-7
Cimex lectularius	GCF_000648675.2	https://www.ncbi.nlm.nih.gov/datasets/genome/GCF_000648675.2/	N/A
Diaphorina citri	GCF_000475195.1	https://www.ncbi.nlm.nih.gov/datasets/genome/GCF_000475195.1/	N/A
Arma chinensis	GCA_040285775.1	https://figshare.com/s/abc84cdf897e646a119b	10.1038/s41597-024-03837-5
Arma custos	GCA_037127475.1	https://figshare.com/articles/dataset/Chromosome-level_genome_assembly_of_the_predatory_stink_bug_Arma_custos_Hemiptera_Pentatomidae_/25284943	10.1038/s41597-024-03270-8
Rhaphigaster nebulosa	GCA_948150685.1	https://portal.darwintreeoflife.org/data/Rhaphigaster%20nebulosa	10.12688/wellcomeopenres.19844.1
Aelia acuminata	GCA_911387785.2	https://portal.darwintreeoflife.org/data/Aelia%20acuminata	10.12688/wellcomeopenres.17400.1
Acanthosoma haemorrhoidale	GCA_930367205.1	https://portal.darwintreeoflife.org/data/Acanthosoma%20haemorrhoidale	10.12688/wellcomeopenres.17926.1
Ranatra chinensis	GCA_040954505.1	https://www.ncbi.nlm.nih.gov/datasets/genome/GCA_040954505.1/	10.1038/s41597-024-03856-2
Gerris lacustris	GCA_951217055.1	https://portal.darwintreeoflife.org/data/Gerris%20lacustris	10.12688/wellcomeopenres.20629.1
Cimex hemipterus	GCA_039619505.1	https://figshare.com/s/d9956fa56189ac8938c0	10.1111/1744-7917.13388
Pilophorus perplexus	GCA_955831195.1	https://portal.darwintreeoflife.org/data/Pilophorus%20perplexus	10.12688/wellcomeopenres.21006.1
Riptortus pedestris	IBG_00689	http://v2.insect-genome.com/Organism/689	10.1111/1755-0998.13434
Adelphocoris suturalis	GCA_030762985.1	https://figshare.com/s/51e208e3a147107084ef?file=36670488	10.1186/s12915-023-01666-3
Apolygus lucorum	GCA_009739505.2	https://www.ncbi.nlm.nih.gov/datasets/genome/GCA_009739505.2/	10.1093/gbe/evab232
Rhynocoris fuscipes	GCA_040020575.1	https://www.ncbi.nlm.nih.gov/datasets/genome/GCA_040020575.1/	10.1016/j.isci.2024.110411
Orius strigicollis	GCA_046618645.1	https://figshare.com/articles/dataset/_b_The_genome_annotation_files_for_b_b_the_predatory_flower_bug_b_b_i_Orius_strigicollis_i_b_/28039496/1?file=51227687	https://doi.org/10.1038/s41597-025-05149-8
Eocanthecona furcellata	GCA_051943165.1	https://figshare.com/articles/dataset/_b_i_Eocanthecona_furcellata_i_b_genome_data/29512190/1	https://doi.org/10.1038/s41597-025-05919-4
