# Supplementary material for: Sequencing, annotation and analysis of the genome of Oxycarenus hyalinipennis, the cotton seed bug
Source: Life Sci Alliance. 2026 May 19;9(8):e202503598. doi: 10.26508/lsa.202503598 (PMC13187118; doi:10.26508/lsa.202503598)
Supplement: Supplementary file 5 [file LSA-2025-03598_TableS5.xls]

## Sheet: Table S5
Scientific_name	Assembly_id	Assembly_span
Acanthosoma haemorrhoidale	GCA_930367205.1	865603386
Adelphocoris suturalis	GCA_030762985.1	1281303703
Aelia acuminata	GCA_911387785.2	1169983176
Alydus calcaratus	GCA_964341005.1	1007279909
Anthocoris nemoralis	GCA_964249955.1	301188006
Apolygus lucorum	GCA_009739505.2	1023618409
Aquarius paludum	GCA_052327185.1	1011789901
Aradus depressus	GCA_963662175.1	697721168
Aradus truncatus	GCA_965153375.1	858627637
Arma chinensis	GCA_040285775.1	970222492
Arma custos	GCA_048127545.1	976577182
Berytinus crassipes	GCA_965637085.1	1554309387
Berytinus montivagus	GCA_965615965.1	1307316633
Cimex hemipterus	GCA_039619505.1	490569871
Cimex lectularius	GCA_049903765.1	540744411
Closterotomus trivialis	GCA_965211935.1	1163703463
Corythucha ciliata	GCA_038030265.1	401195523
Cyphostethus tristriatus	GCA_976982355.1	584023683
Cyrtorhinus lividipennis	GCA_019603395.1	345739711
Eocanthecona furcellata	GCA_052550355.1	1140699769
Gerris lacustris	GCA_951217055.1	937526974
Gonocerus acuteangulatus	GCA_946811695.1	1106193860
Graphosoma italicum	GCA_965282455.1	1491838610
Harpocera thoracica	GCA_964273525.1	998730269
Ischnodemus sabuleti	GCA_976985125.1	1199722849
Leptoglossus occidentalis	GCA_045410785.1	1745641051
Leptoglossus phyllopus	GCA_041002905.1	1665554292
Leptopterna dolabrata	GCA_954871275.1	987901686
Macrodema micropterum	GCA_965636975.1	1132129945
Megalonotus praetextatus	GCA_965653845.1	2500666807
Nesidiocoris poppiusi	GCA_054131525.1	421285632
Nesidiocoris tenuis	GCA_036186465.1	265555232
Nezara viridula	GCA_928085145.1	1185128795
Orius chinensis	GCA_054825175.1	134816978
Orius nagaii	GCA_050947255.1	152618562
Orius strigicollis	GCA_046618645.1	159270476
Oxycarenus hyalinipennis	GCA_051295265.1	727175642
Pachypeltis micranthus	GCA_020466155.1	712721212
Panstrongylus geniculatus	GCA_964188295.1	1362733512
Piezodorus guildinii	GCA_023052935.1	1205420128
Pilophorus perplexus	GCA_955831195.1	481318845
Psallus varians	GCA_976981965.1	682311289
Pyrrhocoris apterus	GCA_039877355.1	1120152408
Ranatra chinensis	GCA_040954505.1	777970226
Rhaphigaster nebulosa	GCA_948150685.1	1155797846
Rhynocoris fuscipes	GCA_040020575.1	621561295
Riptortus pedestris	GCA_019009955.1	1079517510
Stenodema calcarata	GCA_963920205.1	575352090
Stenodema holsatum	GCA_977066485.1	889278141
Triatoma dimidiata	GCA_964198125.1	1220278580
Triatoma infestans	GCA_965641795.1	1411124101
Troilus luridus	GCA_964056715.1	1044498619
